# Supplementary material for: Fasting and Systemic Insulin Signaling Regulate Phosphorylation of Brain Proteins That Modulate Cell Morphology and Link to Neurological Disorders
Source: J Biol Chem. 2015 Oct 23;290(50):30030–41. doi: 10.1074/jbc.M115.668103 (PMC4705965; doi:10.1074/jbc.M115.668103)
Supplement: Supplemental Data [file 10.1074_M115.668103_jbc.M115.668103-1.xlsx]

## Sheet: 工作表1
SPROT_ID	SPROT_NAME	SPROT_description	fasting band no.	mascot_score_fasting	insulin band no.	mascot_score_insulin
Q9JHU4	DYHC1_MOUSE	Cytoplasmic dynein 1 heavy chain 1 OS=Mus musculus GN=Dync1h1 PE=1 SV=1	1	586	15	589
Q9DBR7	MYPT1_MOUSE	Protein phosphatase 1 regulatory subunit 12A OS=Mus musculus GN=Ppp1r12a PE=1 SV=2	1	122	15	0
P62141	PP1B_MOUSE	Serine/threonine-protein phosphatase PP1-beta catalytic subunit OS=Mus musculus GN=Ppp1cb PE=1 SV=3	1	86	15	0
Q61315	APC_MOUSE	Adenomatous polyposis coli protein OS=Mus musculus GN=Apc PE=1 SV=1	2	4394	16	4602
Q8BPN8	DMXL2_MOUSE	DmX-like protein 2 OS=Mus musculus GN=Dmxl2 PE=1 SV=3	2	498	16	941
P62141	PP1B_MOUSE	Serine/threonine-protein phosphatase PP1-beta catalytic subunit OS=Mus musculus GN=Ppp1cb PE=1 SV=3	2	209	16	0
Q8BLN6	UNC80_MOUSE	Protein unc-80 homolog OS=Mus musculus GN=Unc80 PE=1 SV=2	2	149	16	0
P07724	ALBU_MOUSE	Serum albumin OS=Mus musculus GN=Alb PE=1 SV=3	2	120	16	118
Q9QYR6	MAP1A_MOUSE	Microtubule-associated protein 1A OS=Mus musculus GN=Map1a PE=1 SV=2	2	99	16	394
P60202	MYPR_MOUSE	Myelin proteolipid protein OS=Mus musculus GN=Plp1 PE=1 SV=2	2	69	16	55
P16546	SPTA2_MOUSE	Spectrin alpha chain, brain OS=Mus musculus GN=Sptan1 PE=1 SV=4	3	1726	17	1424
P20357	MAP2_MOUSE	Microtubule-associated protein 2 OS=Mus musculus GN=Map2 PE=1 SV=1	3	1650	17	890
Q62261	SPTB2_MOUSE	Spectrin beta chain, brain 1 OS=Mus musculus GN=Sptbn1 PE=1 SV=2	3	1100	17	1113
Q6GYP7	RGPA1_MOUSE	Ral GTPase-activating protein subunit alpha-1 OS=Mus musculus GN=Ralgapa1 PE=1 SV=1	3	641	17	420
Q61315	APC_MOUSE	Adenomatous polyposis coli protein OS=Mus musculus GN=Apc PE=1 SV=1	3	401	17	103
Q3UH66	WNK2_MOUSE	Serine/threonine-protein kinase WNK2 OS=Mus musculus GN=Wnk2 PE=2 SV=2	3	321	17	80
O55017	CAC1B_MOUSE	Voltage-dependent N-type calcium channel subunit alpha-1B OS=Mus musculus GN=Cacna1b PE=1 SV=1	3	244	17	278
Q6PIC6	AT1A3_MOUSE	Sodium/potassium-transporting ATPase subunit alpha-3 OS=Mus musculus GN=Atp1a3 PE=1 SV=1	3	222	17	219
P60202	MYPR_MOUSE	Myelin proteolipid protein OS=Mus musculus GN=Plp1 PE=1 SV=2	3	169	17	120
Q9WTU3	SCN8A_MOUSE	Sodium channel protein type 8 subunit alpha OS=Mus musculus GN=Scn8a PE=1 SV=1	3	161	17	50
Q02357	ANK1_MOUSE	Ankyrin-1 OS=Mus musculus GN=Ank1 PE=1 SV=2	4	3672	18	2570
Q6GYP7	RGPA1_MOUSE	Ral GTPase-activating protein subunit alpha-1 OS=Mus musculus GN=Ralgapa1 PE=1 SV=1	4	2502	18	2577
Q8C0T5	SI1L1_MOUSE	Signal-induced proliferation-associated 1-like protein 1 OS=Mus musculus GN=Sipa1l1 PE=1 SV=2	4	2001	18	1663
A3KGS3	RGPA2_MOUSE	Ral GTPase-activating protein subunit alpha-2 OS=Mus musculus GN=Ralgapa2 PE=1 SV=2	4	1172	18	1165
Q6A065	CE170_MOUSE	Centrosomal protein of 170 kDa OS=Mus musculus GN=Cep170 PE=1 SV=2	4	1147	18	1120
Q60610	TIAM1_MOUSE	T-lymphoma invasion and metastasis-inducing protein 1 OS=Mus musculus GN=Tiam1 PE=1 SV=1	4	1064	18	506
Q61037	TSC2_MOUSE	Tuberin OS=Mus musculus GN=Tsc2 PE=1 SV=1	4	1006	18	594
Q80U49	K0284_MOUSE	Protein KIAA0284 OS=Mus musculus GN=Kiaa0284 PE=1 SV=2	4	822	18	502
Q61315	APC_MOUSE	Adenomatous polyposis coli protein OS=Mus musculus GN=Apc PE=1 SV=1	4	542	18	391
Q6PIC6	AT1A3_MOUSE	Sodium/potassium-transporting ATPase subunit alpha-3 OS=Mus musculus GN=Atp1a3 PE=1 SV=1	4	442	18	749
O08788	DCTN1_MOUSE	Dynactin subunit 1 OS=Mus musculus GN=Dctn1 PE=1 SV=2	5	1817	19	625
Q8BYJ6	TBCD4_MOUSE	TBC1 domain family member 4 OS=Mus musculus GN=Tbc1d4 PE=1 SV=2	5	874	19	1164
Q3UHD9	AGAP2_MOUSE	Arf-GAP with GTPase, ANK repeat and PH domain-containing protein 2 OS=Mus musculus GN=Agap2 PE=1 SV=1	5	768	19	475
Q6PIC6	AT1A3_MOUSE	Sodium/potassium-transporting ATPase subunit alpha-3 OS=Mus musculus GN=Atp1a3 PE=1 SV=1	5	625	19	686
P83510	TNIK_MOUSE	Traf2 and NCK-interacting protein kinase OS=Mus musculus GN=Tnik PE=1 SV=2	5	503	19	375
P60202	MYPR_MOUSE	Myelin proteolipid protein OS=Mus musculus GN=Plp1 PE=1 SV=2	5	213	19	279
P62141	PP1B_MOUSE	Serine/threonine-protein phosphatase PP1-beta catalytic subunit OS=Mus musculus GN=Ppp1cb PE=1 SV=3	5	165	19	0
Q80Z38	SHAN2_MOUSE	SH3 and multiple ankyrin repeat domains protein 2 OS=Mus musculus GN=Shank2 PE=1 SV=1	5	141	19	0
Q68FD5	CLH_MOUSE	Clathrin heavy chain 1 OS=Mus musculus GN=Cltc PE=1 SV=3	5	136	19	0
Q6P9K8	CSKI1_MOUSE	Caskin-1 OS=Mus musculus GN=Caskin1 PE=1 SV=2	5	133	19	0
Q3UHD9	AGAP2_MOUSE	Arf-GAP with GTPase, ANK repeat and PH domain-containing protein 2 OS=Mus musculus GN=Agap2 PE=1 SV=1	6	3653	20	1917
O08788	DCTN1_MOUSE	Dynactin subunit 1 OS=Mus musculus GN=Dctn1 PE=1 SV=2	6	2522	20	711
Q812A2	SRGP2_MOUSE	SLIT-ROBO Rho GTPase-activating protein 3 OS=Mus musculus GN=Srgap3 PE=1 SV=1	6	1006	20	33
Q9Z2V6	HDAC5_MOUSE	Histone deacetylase 5 OS=Mus musculus GN=Hdac5 PE=1 SV=2	6	693	20	238
Q9R0K7	AT2B2_MOUSE	Plasma membrane calcium-transporting ATPase 2 OS=Mus musculus GN=Atp2b2 PE=1 SV=2	6	311	20	244
Q8R0S2	IQEC1_MOUSE	IQ motif and SEC7 domain-containing protein 1 OS=Mus musculus GN=Iqsec1 PE=1 SV=2	6	280	20	0
Q6PIC6	AT1A3_MOUSE	Sodium/potassium-transporting ATPase subunit alpha-3 OS=Mus musculus GN=Atp1a3 PE=1 SV=1	6	249	20	245
P12960	CNTN1_MOUSE	Contactin-1 OS=Mus musculus GN=Cntn1 PE=1 SV=1	6	176	20	125
P60202	MYPR_MOUSE	Myelin proteolipid protein OS=Mus musculus GN=Plp1 PE=1 SV=2	6	148	20	206
P21447	MDR3_MOUSE	Multidrug resistance protein 3 OS=Mus musculus GN=Abcb1a PE=1 SV=3	6	118	20	329
Q6PIC6	AT1A3_MOUSE	Sodium/potassium-transporting ATPase subunit alpha-3 OS=Mus musculus GN=Atp1a3 PE=1 SV=1	7	2970	21	2557
Q8VDN2	AT1A1_MOUSE	Sodium/potassium-transporting ATPase subunit alpha-1 OS=Mus musculus GN=Atp1a1 PE=1 SV=1	7	2144	21	1646
Q6PIE5	AT1A2_MOUSE	Sodium/potassium-transporting ATPase subunit alpha-2 OS=Mus musculus GN=Atp1a2 PE=1 SV=1	7	2042	21	1801
Q03141	MARK3_MOUSE	MAP/microtubule affinity-regulating kinase 3 OS=Mus musculus GN=Mark3 PE=1 SV=2	7	1717	21	1229
Q14CH0	F171B_MOUSE	Protein FAM171B OS=Mus musculus GN=Fam171b PE=1 SV=2	7	1618	21	938
Q8VHJ5	MARK1_MOUSE	Serine/threonine-protein kinase MARK1 OS=Mus musculus GN=Mark1 PE=1 SV=1	7	1563	21	610
P48722	HS74L_MOUSE	Heat shock 70 kDa protein 4L OS=Mus musculus GN=Hspa4l PE=1 SV=2	7	789	21	938
Q3UHD9	AGAP2_MOUSE	Arf-GAP with GTPase, ANK repeat and PH domain-containing protein 2 OS=Mus musculus GN=Agap2 PE=1 SV=1	7	753	21	160
P39053	DYN1_MOUSE	Dynamin-1 OS=Mus musculus GN=Dnm1 PE=1 SV=2	7	574	21	486
O70161	PI51C_MOUSE	Phosphatidylinositol-4-phosphate 5-kinase type-1 gamma OS=Mus musculus GN=Pip5k1c PE=1 SV=2	7	414	21	688
O70161	PI51C_MOUSE	Phosphatidylinositol-4-phosphate 5-kinase type-1 gamma OS=Mus musculus GN=Pip5k1c PE=1 SV=2	8	1637	22	1504
O88935	SYN1_MOUSE	Synapsin-1 OS=Mus musculus GN=Syn1 PE=1 SV=2	8	987	22	513
Q99KI0	ACON_MOUSE	Aconitate hydratase, mitochondrial OS=Mus musculus GN=Aco2 PE=1 SV=1	8	955	22	990
P07901	HS90A_MOUSE	Heat shock protein HSP 90-alpha OS=Mus musculus GN=Hsp90aa1 PE=1 SV=4	8	924	22	999
Q03141	MARK3_MOUSE	MAP/microtubule affinity-regulating kinase 3 OS=Mus musculus GN=Mark3 PE=1 SV=2	8	914	22	855
P11499	HS90B_MOUSE	Heat shock protein HSP 90-beta OS=Mus musculus GN=Hsp90ab1 PE=1 SV=2	8	900	22	861
Q8BUK6	HOOK3_MOUSE	Protein Hook homolog 3 OS=Mus musculus GN=Hook3 PE=1 SV=2	8	796	22	137
Q9WUU8	TNIP1_MOUSE	TNFAIP3-interacting protein 1 OS=Mus musculus GN=Tnip1 PE=2 SV=1	8	779	22	0
Q6PGN3	DCLK2_MOUSE	Serine/threonine-protein kinase DCLK2 OS=Mus musculus GN=Dclk2 PE=1 SV=1	8	465	22	106
Q61423	KCNA4_MOUSE	Potassium voltage-gated channel subfamily A member 4 OS=Mus musculus GN=Kcna4 PE=1 SV=1	8	411	22	203
O88935	SYN1_MOUSE	Synapsin-1 OS=Mus musculus GN=Syn1 PE=1 SV=2	9	1165	23	1322
O70161	PI51C_MOUSE	Phosphatidylinositol-4-phosphate 5-kinase type-1 gamma OS=Mus musculus GN=Pip5k1c PE=1 SV=2	9	750	23	961
P47708	RP3A_MOUSE	Rabphilin-3A OS=Mus musculus GN=Rph3a PE=1 SV=2	9	731	23	515
P46460	NSF_MOUSE	Vesicle-fusing ATPase OS=Mus musculus GN=Nsf PE=1 SV=2	9	705	23	832
A2AHG0	PRIP1_MOUSE	ProSAP-interacting protein 1 OS=Mus musculus GN=Prosapip1 PE=2 SV=1	9	692	23	596
Q61609	S20A1_MOUSE	Sodium-dependent phosphate transporter 1 OS=Mus musculus GN=Slc20a1 PE=1 SV=1	9	672	23	628
Q8CIP4	MARK4_MOUSE	MAP/microtubule affinity-regulating kinase 4 OS=Mus musculus GN=Mark4 PE=1 SV=1	9	654	23	252
O88485	DC1I1_MOUSE	Cytoplasmic dynein 1 intermediate chain 1 OS=Mus musculus GN=Dync1i1 PE=1 SV=1	9	595	23	391
Q9WUU8	TNIP1_MOUSE	TNFAIP3-interacting protein 1 OS=Mus musculus GN=Tnip1 PE=2 SV=1	9	563	23	0
Q7TPB0	LPPR3_MOUSE	Lipid phosphate phosphatase-related protein type 3 OS=Mus musculus GN=Lppr3 PE=2 SV=1	9	440	23	0
Q8CIN4	PAK2_MOUSE	Serine/threonine-protein kinase PAK 2 OS=Mus musculus GN=Pak2 PE=1 SV=1	10	1321	24	254
O08553	DPYL2_MOUSE	Dihydropyrimidinase-related protein 2 OS=Mus musculus GN=Dpysl2 PE=1 SV=2	10	1128	24	1085
Q6PA06	ATLA2_MOUSE	Atlastin-2 OS=Mus musculus GN=Atl2 PE=1 SV=1	10	547	24	111
Q9D8S3	ARFG3_MOUSE	ADP-ribosylation factor GTPase-activating protein 3 OS=Mus musculus GN=Arfgap3 PE=2 SV=2	10	515	24	0
P97427	DPYL1_MOUSE	Dihydropyrimidinase-related protein 1 OS=Mus musculus GN=Crmp1 PE=1 SV=1	10	387	24	477
Q62188	DPYL3_MOUSE	Dihydropyrimidinase-related protein 3 OS=Mus musculus GN=Dpysl3 PE=1 SV=1	10	259	24	423
A2RTL5	RSRC2_MOUSE	Arginine/serine-rich coiled-coil protein 2 OS=Mus musculus GN=Rsrc2 PE=2 SV=1	10	216	24	297
Q8R0S4	CACB4_MOUSE	Voltage-dependent L-type calcium channel subunit beta-4 OS=Mus musculus GN=Cacnb4 PE=1 SV=2	10	139	24	0
Q8R5A6	TB22A_MOUSE	TBC1 domain family member 22A OS=Mus musculus GN=Tbc1d22a PE=2 SV=3	10	119	24	0
P60202	MYPR_MOUSE	Myelin proteolipid protein OS=Mus musculus GN=Plp1 PE=1 SV=2	10	110	24	189
P52480	KPYM_MOUSE	Pyruvate kinase isozymes M1/M2 OS=Mus musculus GN=Pkm2 PE=1 SV=4	11	632	25	850
P46660	AINX_MOUSE	Alpha-internexin OS=Mus musculus GN=Ina PE=1 SV=2	11	491	25	630
P46096	SYT1_MOUSE	Synaptotagmin-1 OS=Mus musculus GN=Syt1 PE=1 SV=1	11	260	25	487
P28652	KCC2B_MOUSE	Calcium/calmodulin-dependent protein kinase type II subunit beta OS=Mus musculus GN=Camk2b PE=1 SV=2	11	251	25	671
P63328	PP2BA_MOUSE	Serine/threonine-protein phosphatase 2B catalytic subunit alpha isoform OS=Mus musculus GN=Ppp3ca PE=1 SV=1	11	237	25	570
P31650	S6A11_MOUSE	Sodium- and chloride-dependent GABA transporter 3 OS=Mus musculus GN=Slc6a11 PE=1 SV=1	11	203	25	92
Q64332	SYN2_MOUSE	Synapsin-2 OS=Mus musculus GN=Syn2 PE=1 SV=2	11	201	25	149
P48453	PP2BB_MOUSE	Serine/threonine-protein phosphatase 2B catalytic subunit beta isoform OS=Mus musculus GN=Ppp3cb PE=2 SV=2	11	177	25	475
Q62433	NDRG1_MOUSE	Protein NDRG1 OS=Mus musculus GN=Ndrg1 PE=1 SV=1	11	175	25	357
A2RTL5	RSRC2_MOUSE	Arginine/serine-rich coiled-coil protein 2 OS=Mus musculus GN=Rsrc2 PE=2 SV=1	11	167	25	270
Q03265	ATPA_MOUSE	ATP synthase subunit alpha, mitochondrial OS=Mus musculus GN=Atp5a1 PE=1 SV=1	12	1038	26	967
P62814	VATB2_MOUSE	V-type proton ATPase subunit B, brain isoform OS=Mus musculus GN=Atp6v1b2 PE=1 SV=1	12	628	26	456
Q62433	NDRG1_MOUSE	Protein NDRG1 OS=Mus musculus GN=Ndrg1 PE=1 SV=1	12	438	26	412
P63328	PP2BA_MOUSE	Serine/threonine-protein phosphatase 2B catalytic subunit alpha isoform OS=Mus musculus GN=Ppp3ca PE=1 SV=1	12	404	26	339
P99024	TBB5_MOUSE	Tubulin beta-5 chain OS=Mus musculus GN=Tubb5 PE=1 SV=1	12	389	26	0
Q64332	SYN2_MOUSE	Synapsin-2 OS=Mus musculus GN=Syn2 PE=1 SV=2	12	360	26	150
P68372	TBB2C_MOUSE	Tubulin beta-2C chain OS=Mus musculus GN=Tubb2c PE=1 SV=1	12	358	26	288
P80314	TCPB_MOUSE	T-complex protein 1 subunit beta OS=Mus musculus GN=Cct2 PE=1 SV=4	12	317	26	595
P06745	G6PI_MOUSE	Glucose-6-phosphate isomerase OS=Mus musculus GN=Gpi PE=1 SV=4	12	305	26	225
Q9WV69	DEMA_MOUSE	Dematin OS=Mus musculus GN=Epb49 PE=1 SV=1	12	286	26	558
P50396	GDIA_MOUSE	Rab GDP dissociation inhibitor alpha OS=Mus musculus GN=Gdi1 PE=1 SV=3	12	259	26	354
Q3UHX2	HAP28_MOUSE	28 kDa heat- and acid-stable phosphoprotein OS=Mus musculus GN=Pdap1 PE=1 SV=1	13	1454	27	1471
P17751	TPIS_MOUSE	Triosephosphate isomerase OS=Mus musculus GN=Tpi1 PE=1 SV=3	13	917	27	524
P63011	RAB3A_MOUSE	Ras-related protein Rab-3A OS=Mus musculus GN=Rab3a PE=1 SV=1	13	633	27	596
Q99PT1	GDIR1_MOUSE	Rho GDP-dissociation inhibitor 1 OS=Mus musculus GN=Arhgdia PE=1 SV=3	13	377	27	0
Q9R0P9	UCHL1_MOUSE	Ubiquitin carboxyl-terminal hydrolase isozyme L1 OS=Mus musculus GN=Uchl1 PE=1 SV=1	13	365	27	334
P10649	GSTM1_MOUSE	Glutathione S-transferase Mu 1 OS=Mus musculus GN=Gstm1 PE=1 SV=2	13	343	27	235
P60879	SNP25_MOUSE	Synaptosomal-associated protein 25 OS=Mus musculus GN=Snap25 PE=1 SV=1	13	338	27	503
P60202	MYPR_MOUSE	Myelin proteolipid protein OS=Mus musculus GN=Plp1 PE=1 SV=2	13	275	27	285
P01831	THY1_MOUSE	Thy-1 membrane glycoprotein OS=Mus musculus GN=Thy1 PE=1 SV=1	13	272	27	113
P63101	1433Z_MOUSE	14-3-3 protein zeta/delta OS=Mus musculus GN=Ywhaz PE=1 SV=1	13	257	27	0
Q9D0M5	DYL2_MOUSE	Dynein light chain 2, cytoplasmic OS=Mus musculus GN=Dynll2 PE=1 SV=1	14	258	28	164
P12787	COX5A_MOUSE	Cytochrome c oxidase subunit 5A, mitochondrial OS=Mus musculus GN=Cox5a PE=1 SV=2	14	247	28	0
Q78IK2	USMG5_MOUSE	Up-regulated during skeletal muscle growth protein 5 OS=Mus musculus GN=Usmg5 PE=1 SV=1	14	227	28	0
Q64433	CH10_MOUSE	10 kDa heat shock protein, mitochondrial OS=Mus musculus GN=Hspe1 PE=1 SV=2	14	191	28	190
Q9CPQ1	COX6C_MOUSE	Cytochrome c oxidase subunit 6C OS=Mus musculus GN=Cox6c PE=1 SV=3	14	166	28	44
P56135	ATPK_MOUSE	ATP synthase subunit f, mitochondrial OS=Mus musculus GN=Atp5j2 PE=1 SV=3	14	157	28	0
Q62425	NDUA4_MOUSE	NADH dehydrogenase [ubiquinone] 1 alpha subcomplex subunit 4 OS=Mus musculus GN=Ndufa4 PE=1 SV=2	14	156	28	121
Q06185	ATP5I_MOUSE	ATP synthase subunit e, mitochondrial OS=Mus musculus GN=Atp5i PE=1 SV=2	14	150	28	235
P26883	FKB1A_MOUSE	Peptidyl-prolyl cis-trans isomerase FKBP1A OS=Mus musculus GN=Fkbp1a PE=2 SV=2	14	138	28	146
P56391	CX6B1_MOUSE	Cytochrome c oxidase subunit 6B1 OS=Mus musculus GN=Cox6b1 PE=1 SV=2	14	122	28	0
